# Supplementary material for: Task-Oriented Training for Rehabilitation in Multiple Sclerosis in a Non-Hospital Setting: A Protocol for a Randomized Controlled Trial
Source: Healthcare (Basel). 2026 Apr 27;14(9):1163. doi: 10.3390/healthcare14091163 (PMC13163390; doi:10.3390/healthcare14091163)
Supplement: Supplementary file 1 [file healthcare-14-01163-s001.zip]

Archive with 1 entries (1 files):
- healthcare-4247423-supplementary.pdf
